# Supplementary material for: Influence of flow on phosphorus-dynamics and particle size in agricultural drainage ditch sediments
Source: PLoS One. 2020 Jan 13;15(1):e0227489. doi: 10.1371/journal.pone.0227489 (PMC6957167; doi:10.1371/journal.pone.0227489)
Supplement: S1 Dataset — (XLSX) [file pone.0227489.s001.xlsx]

## Sheet: Partile size TP Hedley
2016-11-01																										2017-05-01
Sample	Mean (IN)	Median (IN)	OM (IN)	TP (IN)	pH (IN)	KCL (IN)	NAOH TPI (IN)	PO (IN)	NAOH TP (IN)	.5 HCL (IN)	6M HCL (IN)	Total Hedley (IN)	Mean (OUT)	Median (OUT)	OM (OUT)	TP (OUT)	pH (OUT)	KCL (OUT)	NAOH TPI (OUT)	PO (OUT)	NAOH TP (OUT)	.5 HCL (OUT)	6M HCL (OUT)	Total Hedley (OUT)		Treatment	MEAN (IN)	MEDIAN (IN)	OM( IN)	TP (IN)	pH (IN)	KCL (IN)	NAOH TPI (IN)	PO (IN)	NAOH TP (IN)	.5 HCL (IN)	6M HCL (IN)	Total Hedley (IN)	MEAN (OUT)	MEDIAN (OUT)	OM( OUT)	TP (OUT)	pH (OUT)	KCL (OUT)	NAOH TPI (OUT)	PO (OUT)	NAOH TP (OUT)	.5 HCL (OUT)	6M HCL (OUT)
BioF-20161103-1	242.944	137.2	72.2826	806.576	8.03	5.30612	18.417	-1.86501	16.552	58.9188	840.309	939.503	155.411	75.8438	68.6747	1126.14	7.32	7.7625	19.67	18.758	38.428	81.3541	922.981	1070.2		BioF-20170509-1	124.839	73.4849	63.3588	1068.06	7.58	5.832	12.8561	56.2577	69.1138	34.5644	932.607	1054.97	196.726	86.6887	66.1972	1383.77	7.41	3.576	11.0816	75.9376	87.0192	37.1965	890.542
BioF-20161103-2	252.875	126.92	69.7917	1198.26	7.69	3.25106	20.2757	19.6675	39.9431	68.0572	890.428	1021.96	203.977	96.2478	70	1025.25	7.97	4.98065	40.3782	-1.01121	39.3669	114.442	738.991	938.159		BioF-20170509-2	271.397	109.681	65.3333	995.448	7.55	3.936	11.529	67.4771	79.0062	28.6512	734.589	857.711	338.803	149.7	68.6486	1227.62	7.55	3.168	16.9329	93.2039	110.137	30.8693	872.874
BioF-20161103-3	285.315	139.895	69.8113	995.597	7.92	3.87556	16.4246	18.6368	35.0614	83.1195	869.053	1007.53	168.05	77.2444	72.1154	1183	8.04	7.104	45.936	2.9663	48.9023	123.533	896.747	1122.22		BioF-20170509-3	183.89	99.6805	64.7059	1227.57	7.53	4.344	12.8751	73.6672	86.5424	34.2617	870.146	1008.17	106.404	59.6447	70.3518	1298.22	7.44	3.456	13.9303	100.638	114.568	36.1564	1063.1
BioF-20161103-4	254.503	137.115	52.6786	1822.86	7.94	5.73248	11.0904	46.9399	58.0303	126.27	896.718	1097.84	236.478	93.4822	61.8182	1323.64	7.74	5.62649	28.6655	16.4628	45.1283	124.982	833.221	1037.62		BioF-20170509-4	252.682	105.095	49.569	1408.81	7.68	2.544	9.43968	62.0643	71.504	44.2101	809.778	937.476	269.437	86.2126	8.95522	2889.44	8.21	2.88	9.43808	36.2801	45.7182	16.3776	1372.8
BioF-20161103-5	177.183	91.3701	55.9322	1017.23	7.99	5.74	17.0639	15.6555	32.7194	112.148	658.07	825.741	208.886	105.714	79.5455	782.898	7.79	5.31429	18.9104	16.7083	35.6187	51.956	503.173	614.973		BioF-20170509-5	196.287	76.6647	36.8263	1352.46	8.13	3.984	13.3356	47.4813	60.817	32.0823	740.291	850.51	215.318	107.011	77.0115	877.009	7.5	14.904	15.0424	58.6417	73.684	27.7499	1009.94
BioF-20161103-6	243.499	107.797	51.8072	1180.72	7.97	6.30857	23.3744	21.5593	44.9338	90.5834	864.101	1029.3	229.727	105.22	69.4118	530.037	7.8	7.87765	24.0837	68.6977	92.7813	116.264	619.393	860.399		BioF-20170509-6	164.697	67.8791	56.1475	1463.69	7.69	4.104	14.3812	75.747	90.1282	39.1995	1035.5	1183.31	203.327	91.7273	74.359	1489.79	7.44	2.832	20.3853	73.7634	94.1487	29.8693	658.852
Combined average	Mean (IN)	Median (IN)	OM (IN)	TP (IN)	pH (IN)	KCL (IN)	NAOH TPI (IN)	PO (IN)	NAOH TP (IN)	.5 HCL (IN)	6M HCL (IN)	Total Hedley (IN)	Mean (OUT)	Median (OUT)	OM (OUT)	TP (OUT)	pH (OUT)	KCL (OUT)	NAOH TPI (OUT)	PO (OUT)	NAOH TP (OUT)	.5 HCL (OUT)	6M HCL (OUT)	Total Hedley (OUT)		Combined STD	Mean (IN)	Median (IN)	OM (IN)	TP (IN)	pH (IN)	KCL (IN)	NAOH TPI (IN)	PO (IN)	NAOH TP (IN)	.5 HCL (IN)	6M HCL (IN)	Total Hedley (IN)	Mean (OUT)	Median (OUT)	OM (OUT)	TP (OUT)	pH (OUT)	KCL (OUT)	NAOH TPI (OUT)	PO (OUT)	NAOH TP (OUT)	.5 HCL (OUT)	6M HCL (OUT)
1	180.464	105.405	65.2996	828.969	7.73	4.36033	15.2219	17.3616	32.5835	45.1263	792.915	890.207	170.682	78.8325	66.5272	1181.19	7.53333	4.2795	16.5221	34.2653	45.844	48.9379	808.7	929.226		1	24.3845	16.0231	1.55069	227.898	0.212132	1.94457	0.768299	29.2829	28.5146	3.66555	163.39	189.415	18.4085	6.3618	0.743758	175.057	0.23	1.038	3.86646	33.9186	30.0522	4.46672	138.983
2	274.003	135.75	66.0597	1025.05	7.59667	3.3128	16.0275	29.858	45.8855	41.3971	752.2	858.822	234.645	108.275	70.0466	1050.89	7.79	3.74955	25.3272	101.578	56.0704	69.1845	801.617	605.734		2	13.1695	30.4845	1.13956	57.0117	0.0659966	0.592339	2.37438	32.5238	30.1494	0.584091	51.5035	80.455	88.824	35.4118	1.42125	163.905	0.15	0.034	0.868854	42.5975	41.7287	0.406079	39.9446
3	297.478	144.563	65.863	1065.29	7.66	4.85625	14.57	35.0247	49.5948	47.5437	829.531	946.096	132.223	67.2167	70.9945	1174.89	7.83	6.02423	26.7806	145.544	63.5504	71.8119	919.833	672.379		3	119.67	47.2168	0.81706	127.437	0.183848	1.0026	0.767635	30.4485	29.6809	4.50599	60.376	92.7926	7.9055	2.55815	0.0823348	127.387	0.285	2.02835	3.27256	45.1007	41.8282	3.66287	131.722
4	261.075	113.899	50.5186	1150.52	7.76667	3.06811	14.4165	37.8156	52.232	72.4156	815.449	957.582	231.359	87.1125	47.3918	1767.66	7.95	3.14638	19.9963	100.328	39.3361	74.5785	1136.82	784.121		4	11.6795	2.8043	0.130327	594.455	0.122565	0.808082	6.63982	28.8109	22.1711	1.27797	34.963	50.0244	40.637	2.285	31.2234	899.766	0.155	0.973679	6.22366	13.8993	7.67564	16.5337	84.1853
5	180.56	78.8457	48.6637	1126.92	8.08333	4.41386	19.4247	20.3422	39.7669	60.5316	752.733	876.87	233.91	114.166	76.8864	874.925	7.72667	9.17276	17.0312	62.8096	45.0224	43.1014	691.931	418.329		5	14.0385	4.08125	8.20309	170.697	0.0659966	0.233206	7.26948	24.7958	17.5263	2.64129	59.7736	51.9249	31.1035	11.381	1.45469	43.9305	0.195	3.802	1.04919	27.5657	26.5165	1.81712	223.634
6	199.578	84.4066	54.8219	1118.7	7.78333	4.29082	23.3124	34.1238	57.4363	57.9411	939.234	1082.22	196.009	88.8822	71.1985	1030.05	7.68667	4.41199	22.5401	88.606	74.7256	68.6322	699.282	592.075		6	12.92	4.83225	0.181669	376.001	0.131993	0.822053	8.90019	35.3409	26.4407	2.42047	58.6966	74.6386	24.177	11.014	2.26711	209.728	0.19	0.152842	1.38304	33.5901	32.207	1.62641	80.3754
Average differences between inflow and outflow
Ditch	Mean	Median	OM	TP	pH	KCL	NAOH TPI	PO	NAOH TP	.5 HCL	6M HCL	Total Hedley
1	9.78167	26.5728	-1.22759	-352.223	0.196667	0.0808265	-1.30015	-16.9037	-13.2605	-3.81165	-15.7849	-39.0198
2	39.3577	27.4756	-3.98686	-25.8487	-0.193333	-0.436753	-9.29977	-71.7198	-10.1848	-27.7874	-49.4171	253.089
3	165.255	77.3465	-5.13154	-109.601	-0.17	-1.16798	-12.2105	-110.519	-13.9556	-24.2682	-90.3019	273.717
4	29.716	26.7863	3.12679	-617.134	-0.183333	-0.0782711	-5.57987	-62.5129	12.8959	-2.16298	-321.368	173.46
5	-53.3497	-35.3203	-28.2227	251.997	0.356667	-4.7589	2.39351	-42.4673	-5.25547	17.4302	60.8022	458.541
6	3.56867	-4.47567	-16.3766	88.6477	0.0966667	-0.121166	0.772299	-54.4821	-17.2894	-10.6911	239.952	490.14
[truncated: 25 more columns]

## Sheet: P-31 NMR
Table 1. Characterization of inflow and outflow sediment samples
Parameters	unit	InFlow	OutFlow
Moisture content	%	84.2	77.5
TP	mg kg-1	962.9	1006
Ca	mg kg-1	80308	55868
Mn	mg kg-1	112.2	99.22
Fe	mg kg-1	7361	9020
HCl-Pi	mg kg-1	469.5	482.5
NaOH-EDTA-TP	mg kg-1	537±6	567±13
HCl-Pi	(% of TP)	48.8	47.9
NaOH-EDTA-TP	(% of TP)	55.8	56.4
Table 2. Organic P forms (mg kg-1) of Inflow and OutFlow sediment samples of NaOH EDTA extractions.
Sample	NaOH-TP	Ortho		Phospho		Phospho-diesters		Pyro
		phosphate		monoesters				phosphate
	mg kg-1	mg kg-1	%	mg kg-1	%	mg kg-1	%	mg kg-1	%
In-Flow	537	184.1	34.3	263.6	49.1	82.6	15.4	6.7	1.2
Out-Flow	567	206.2	36.4	293.3	51.7	61.8	10.9	5.7	1
